# Supplementary material for: High Rates of Multidrug-Resistant Escherichia coli in Great Cormorants (Phalacrocorax carbo) of the German Baltic and North Sea Coasts: Indication of Environmental Contamination and a Potential Public Health Risk
Source: Pathogens. 2022 Jul 27;11(8):836. doi: 10.3390/pathogens11080836 (PMC9416030; doi:10.3390/pathogens11080836)
Supplement: Supplementary file 1 [file pathogens-11-00836-s001.zip]

Archive with 1 entries (1 files):
- pathogens-1804239-supplementary.pdf
